# Supplementary material for: The Protective Function and Modification of Secondary Metabolite Accumulation in Response to Light Stress in Dracocephalum forrestii Shoots
Source: Int J Mol Sci. 2021 Jul 26;22(15):7965. doi: 10.3390/ijms22157965 (PMC8347274; doi:10.3390/ijms22157965)
Supplement: Supplementary file 1 [file ijms-22-07965-s001.zip]

Archive with 1 entries (1 files):
- ijms-1233650-supplementary.pdf
